# Supplementary material for: Methionine and Arginine Supply Alters Abundance of Amino Acid, Insulin Signaling, and Glutathione Metabolism-Related Proteins in Bovine Subcutaneous Adipose Explants Challenged with N-Acetyl-d-sphingosine
Source: Animals (Basel). 2021 Jul 16;11(7):2114. doi: 10.3390/ani11072114 (PMC8300206; doi:10.3390/ani11072114)
Supplement: Supplementary file 1 [file animals-11-02114-s001.zip]

Archive with 1 entries (1 files):
- animals-1273517-supplementary.pdf
